# Supplementary material for: Drosophila Lysophospholipase Gene swiss cheese Is Required for Survival and Reproduction
Source: Insects. 2021 Dec 22;13(1):14. doi: 10.3390/insects13010014 (PMC8781823; doi:10.3390/insects13010014)
Supplement: Supplementary file 1 [file insects-13-00014-s001.zip]

Archive with 3 entries (3 files):
- insects-1499843-proofed-s.pdf
- Supplementary Video 1.avi
- Supplementary Video 2.avi
